# Supplementary material for: Genetic Engineering of Lesquerella with Increased Ricinoleic Acid Content in Seed Oil
Source: Plants (Basel). 2021 May 29;10(6):1093. doi: 10.3390/plants10061093 (PMC8230273; doi:10.3390/plants10061093)
Supplement: Supplementary file 1 [file plants-10-01093-s001.zip]

Archive with 1 entries (1 files):
- plants-1221941-supplementary.pdf
